# Supplementary material for: From Model to Practice: A Qualitative Study on Factors Influencing the Implementation of the Active Recovery Triad (ART) Model in Long-Term Mental Health Care
Source: J Clin Med. 2024 Jun 14;13(12):3488. doi: 10.3390/jcm13123488 (PMC11205107; doi:10.3390/jcm13123488)
Supplement: Supplementary file 1 [file jcm-13-03488-s001.zip]

Archive with 1 entries (1 files):
- jcm-2896683-supplementary.pdf
